# Supplementary material for: A systematic review and meta-analysis of motivational climate and youth sport outcomes: examining a hierarchical effects model
Source: Front Psychol. 2026 Jan 8;16:1716745. doi: 10.3389/fpsyg.2025.1716745 (PMC12823993; doi:10.3389/fpsyg.2025.1716745)
Supplement: Supplementary file 2 [file Supplementary_file_2.xlsx]

## Sheet: Sheet1
序号	title	Author	Year	Core Construct/Independent Variables（IV）	Dependent Variables (DV)	Total sample size(N)	Age M (SD)	Effect size type	Effect size	p-value	Other Stats
1	Relationships Between the Coach-Created Motivational Climate and Athlete Engagement in Youth Sport	Curran et al	2015	Task Involvement	Degree of engagement	398	14.28 (1.94)	β	0.6	<.001
		Curran et al		Task Involvement	Degree of engagement	398	14.28 (1.94)	β	0.03	>.05 (ns)
2	The Effects of Motivational Climate Interventions on Psychobiosocial States in High School Physical Education	Bortoli et al	2015	Mastery intervention versus control	Functional status	37	16.2 (0.6)	M/SD, N	p=.09	ηp²=.08	EG:M=4.14(0.5) CG:M=3.69(0.48)
		Bortoli et al		Mastery intervention versus control	Dysfunctional state	37	16.2 (0.6)	M/SD, N	p=.047	ηp²=.06	EG:M=1.92(0.57) CG:M=2.23(0.52)
3	Predicting Satisfaction in Physical Education From Motivational Climate and Self-determined Motivation	Baena-Extremera et a	2015	Task-based	Physical education class satisfaction	628	15.3 (1.3)	β	0.4	<.001	Direct Effect
4	PREDICTION OF SOCIAL GOALS ACCORDING TO THE EXPERIENCE OF PHYSICAL EDUCATION TEACHERS	Baena-Extremera et al	2015	Task-oriented	Responsibility Target	2002	14.9 (1.8)	β	0.31	<.001
		Baena-Extremera et a		Task-oriented	Relationship Goals	2002	14.9 (1.8)	β	0.22	<.001
5	MOTIVATIONAL CLIMATE CREATED BY OTHER SIGNIFICANT ACTORS AND ANTISOCIAL BEHAVIORS IN YOUTH SPORT	Leo et a	2015	Phenotype	Antisocial behavior	461	14.1 (1.3)	β	0.29	<.01	Indirect effect: climate->ego orientation
6	Development and Validation of the Multidimensional Motivational Climate Observation System	Smith et al	2015	Empowerment-Task Involvement	Ability needs met	29	13.9 (0.4)	r	0.51	<.01
7	Winning, Motivational Climate, and Young Athletes' Competitive Experiences: Some Notable Sex Differences	Breiger et al	2015	Mastery	Self-esteem	410	11.23 (~1.0)	β	–.17	<.01	Age limit (8-13 years old)
8	Motivational climate, goal orientation, perceived sport ability, and enjoyment within Finnish junior ice hockey players	Jaakkola et al	2015	Task Involvement	Enjoyment	476	13.51 (1.34)	β	0.16	<.01
9	The Relationships Between Athletes' Perceptions of Coach-Created Motivational Climate, Self-Talk, and Self-Efficacy in Youth Soccer	Zourbanos et al	2015	Task Involvement	Self-efficacy	312	13.91 (0.99)	β	0.17	<.05	Direct Effect
10	Other-Initiated Motivational Climate and Youth Hockey Players' Good and Poor Sport Behaviors	Davies et al	2015	Mastery	Good sportsmanship	225	11.89 (1.37)	β	0.24	<.01	Age cutoff (9-14 years old)
11	Physical and Social-Motivational Contextual Correlates of Youth Physical Activity in Underresourced Afterschool Programs	Zarrett et al	2015	Control	MVPA	141	11.2 (1.6)	β	–.51	p<.01	Boys Sample
12	Relationships among perceived motivational climate, motivational regulations, enjoyment, and PA participation among Finnish physical education students	Jaakkola et al	2015	Task Involvement	After-school PA Participation	986	14.12 (0.96)	β	0.04	ns	Indirect effects
13	Gender Differences in the Relationship Between Teacher Autonomy Support and Amotivation in Physical Education	Shen	2015	Autonomous Support	No motivation	334	14-18 years old	β	–.34	<.01
14	Psychometric Properties of the Acceptance and Action Questionnaire - II for Taiwanese College Students and Elite Athletes	Chang et al	2015	Autonomous Support	Life satisfaction	230	16.63 (1.61)	r	0.2	<.01	Study 3 Data
15	Impact of Motivational Climates on Claimed Self-Handicapping Strategies: Illustration in Tropical Environment	Coudevylle et al	2015	Mastery	Self-handicapping	103	15-18 years old	β	–.34	<.01
16	A Coach-Initiated Motivational Climate Intervention and Athletes' Perceptions of Group Cohesion in Youth Sport	McLaren et al	2015	Mastery intervention versus control	Mission cohesion	100	11.45 (1.25)	Comparison between groups	EG > CG	p=.02	ηp² = .05, age cutoff (9-14 years old)
17	Exploring the interplay between the motivational climate and goal orientation in predicting maximal oxygen uptake	Buch et al	2016	Mastery	VO2max	135	15.6 (0.5)	β	0.17	<.05
18	Social Predictors of Psychological Need Satisfaction and Well-Being Among Female Adolescent Gymnasts: A Longitudinal Analysis	Giske et al	2016	Mastery	Sports fun	753	13-16 years old	β	0.55	<.001
		Giske et al		Mastery	Mastering Perception	753	13-16 years old	β	9.64	<.001
19	Testing the model of motivational climate, goal orientations, expectancy beliefs, task values in school physical education, and associated links to light- to vigorous-intensity physical activity	Gråstén	2016	Task Involvement	MVPA	944	14.2 (0.9)	β	0.04	ns	Indirect effects
20	Profiles of perfectionism, parental climate, and burnout among competitive junior athletes	Gustafsson et al	2016	High Performance/Low Mastery	Burnout-Exhaustion	216	17.0 (1.6)	M/SE	p<.05	Section 4 vs Section 2
21	The Relationships Among Youth Running Programs' Multidimensional Climates and Social Responsibility and Belonging	Byrd & Martin	2016	Task-based	Sense of belonging	74	11-14 years old	β	0.34	<.01
22	Predicting physical activity intention and behaviour using achievement goal theory: A person-centred analysis	Ortiz Marholz et al	2016	Self-centered	Sports Commitment	461	14.1 (1.3)	β	–.22	<.01
23	Social climate profiles in adolescent sports: Associations with enjoyment and intention to continue	Gardner et al	2016	Positive social atmosphere	Enjoyment	313	13.03 (1.62)	M/SD	p<.001	Section 1 vs others
24	Predicting athletes' functional and dysfunctional emotions: The role of the motivational climate and motivation regulations	Ruiz et al	2016	Task Involvement	Happy mood	499	17.0 (3.2)	β	0.24	<.05	Age limit (12-24 years old)
25	Staff Practices and Social Skill Outcomes in a Sport-Based Youth Program	Riley et al	2016	Autonomous Support	Cooperation skills	560	11.2 (1.6)	γ	0.22	<.001	Age cutoff (9-15 years old)
26	Interpersonal Emotion Regulation Among Adolescent Athletes: A Bayesian Multilevel Model Predicting Sport Enjoyment and Commitment	Tamminen et al	2016	Task-based	Enjoyment	451	15.54 (1.39)	γ	0.44	CI does not contain 0
27	Within- and between-person predictors of disordered eating attitudes among male and female dancers: Findings from the UK Centres for Advanced Training	Nordin-Bates et al	2016	Task-based	Eating Disorder Attitudes	291	15.2 (1.6)	β	-0.09	<.05
28	Prediction Model for Alcohol Consumption in Young Football Players in Germany	Kröske	2016	Task-based	Alcohol consumption	279	15.6 (1.0)	β	0.02	ns
29	The relationship between observed and perceived assessments of the coach-created motivational environment and links to athlete motivation	Smith et al	2016	Empowerment	Autonomous Motivation	882	13.55 (1.39)	β	0.38	<.001
30	Swedish youth football players' attitudes towards moral decision in sport as predicted by the parent-initiated motivational climate	Wagnsson et al	2016	Learning/enjoyment type	Maintain a sense of winning proportion	213	17.5 (0.8)	β	0.15	<.05	Father LEC
31	Autonomy support from parents and coaches: Synergistic or compensatory effects on sport-related outcomes of adolescent-athletes?	Gaudreau et al	2016	Autonomous Support	Needs met	200	15.49 (1.35)	β	0.44	<.001	Study 1 Data
32	Adolescent Athletes' Perceptions of the Peer-Motivational Climate in Sport: Do They Matter for Empathic Concern?	Ettekal et al	2016	Task Involvement	Empathy	220	12.72 (0.98)	β	0.36	<.001
33	Effects of an Individualized Program on Coaches' Observed and Perceived Behavior	Cruz et al	2016	CET intervention	Perceived positive feedback	22	13-14 years old	Comparison between groups	M_post(3.96) > M_pre(3.32)	p<.01	N=14 (Case 2)
34	Peer-Initiated Motivational Climate and Group Cohesion in Youth Sport	McLaren et al	2016	Task-related	Mission cohesion	201	14.15 (1.95)	β	0.2	<.01
35	A Study of Factors influencing the Attitudes and Dispositions of Doping in Elite Golf Players	Kim et al	2016	Self-centered (punishment for mistakes)	Doping attitude	136	16.96 (2.44)	β	0.302	<.05	Girls Sample
36	A season-long examination of the intervention tone of coach-athlete interactions and athlete development in youth sport	Erickson & Côté	2016	Mastery climate	Competence	230	12.8 (1.3)	r	0.35	<.01
37	Importance of the Motivational Climate in Goal, Enjoyment, and the Causes of Success in Handball Players	Granero-Gallegos et al.	2017	Task-based	Intrinsic satisfaction	318	15.42 (2.65)	β	0.4	<.001
38	Female adolescent soccer players' perceived motivational climate, goal orientations, and mindful engagement	Iwasaki & Fry	2017	Caring	Mindful Engagement	296	13.9 (1.8)	β	0.2	<.01
39	Implementing the TARGET Model in Physical Education: Effects on Perceived Psychobiosocial and Motivational States in Girls	Bortoli et al	2017	Mastery intervention versus control	Intrinsic motivation/enjoyment	37	16.2 (0.6)	Comparison between groups	EG > CG	p=.078	ηp²=.09
40	Roles of Perceived Motivational Climates Created by Coach, Peer, and Parent on Dispositional Flow in Young Athletes	Çağlar et al	2017	Task Involvement	Trait Flow	220	~15.46	β	0.4	<.001
41	Peer and teacher influences on the motivational climate in physical education: A longitudinal perspective on achievement goal adoption	Warburton	2017	Mastery	Master the approach goal	590	12.83 (1.11)	γ	0.5	<.001	Forecast initial level
42	The differential impact of motivational climate on adolescents' psychological and physiological stress responses	Hogue et al	2017	Caring/task-based interventions vs. self-based interventions	Enjoyment	59	15.11 (1.35)	Comparison between groups	EG > CG	<.01	ηp² = .16
43	A Conditional Process Analysis of the Coach-Created Mastery Climate, Task Goal Orientation, and Competence Satisfaction in Youth Soccer: The Moderating Role of Controlling Coach Behavior	Gjesdal et al	2017	Mastery	Ability needs met	353	13.06 (0.84)	β	0.14	<.05	Indirect effect pathway
44	Exploring relationships between the coach-initiated motivational climate and psychological coping skills over the high school American football season	Gano-Overway et al	2017	Task Involvement（T2）	Psychological coping skills (T2)	101	Grades 9-12	β	0.33	<.001
45	Empowering youth sport and acculturation: Examining the hosts' perspective in Greek adolescents	Morela et al	2017	Empowerment	Social Responsibility	336	13.62 (0.95)	β	0.41	<.05
46	Perceptions of the Social Psychological Climate and Sport Commitment in Adolescent Athletes: A Multilevel Analysis	Hall et al	2017	Task-based	Sports Commitment	294	14.28 (1.62)	β	0.13	<.05
47	HIGH SCHOOL ATHLETES' PERCEPTIONS OF THE MOTIVATIONAL CLIMATE IN THEIR OFF-SEASON TRAINING PROGRAMS	Chamberlin et al	2017	Caring/task-oriented	Enjoyment	101	Grades 9-12	β	0.72	<.001
48	EFFECTIVENESS OF 'TARGET' STRATEGIES ON PERCEIVED MOTIVATIONAL CLIMATE IN PHYSICAL EDUCATION	García-González et al	2017	TGfU/CL intervention vs control	Task-based climate	89	13.56 (0.52)	Comparison between groups	EG > CG	<.001	ηp²=.169
49	Teacher-created social environment, basic psychological needs, and dancers' affective states during class: A diary study	Hancox et al	2017	Empowerment	Positive emotions	135	17.51 (0.81)	γ	0.22	<.001
50	Improving students' predisposition towards physical education by optimizing their motivational processes in an acrosport unit	Abós et al	2017	TARGET intervention vs control	Intrinsic Motivation	35	15.35 (0.49)	Comparison between groups	EG > CG	<.01	ηp² = .25
51	From liability to challenge: Complex environments are associated with favorable psychosocial outcomes in adolescent sport participants	García Bengoechea et al	2017	Highly favorable atmosphere	Positive emotions	310	14.69 (1.60)	Comparison between groups	M/SD	<.001	Profile Analysis
52	Peer motivational climate and character development: Testing a practitioner-developed youth sport model	Agans et al	2018	Task Involvement	Character Development	243	11.2 (1.3)	β	0.22	<.01	Age threshold
53	Individual Motivations, Motivational Climate, Enjoyment, and Physical Competence Perceptions in Finnish Team Sport Athletes: A Prospective and Retrospective Study.	Zanatta et al	2018	Task Involvement	Enjoyment	824	15 (T1)	β	0.31	<.001
54	Linking Motivational Climate With Moral Behavior in Youth Sport: The Role of Social Support, Perspective Taking, and Moral Disengagement	Stanger et al	2018	Mastery	Prosocial behavior (peer)	306	13.51 (1.35)	β	0.24	<.05	Intermediary Path
55	The Importance of Coaches' Autonomy Support in the Leisure Experience and Well-Being of Young Footballers	Balaguer et al	2018	Autonomous Support	Leisure Experience	471	14.15 (1.34)	β	0.24	<.01
56	Analysis of the Psychometric Properties of Perceived Motivational Climate in Sport Questionnaire and Its Relationship to Physical Activity and Gender Using Structural Equation Modelling	Zurita Ortega et al	2018	Task-based	Physical activity	670	14.17 (1.62)	β	0.25	<.001
57	Effect of 3x2 achievement goals and classroom goal structures on self-determined motivation: a multilevel analysis in secondary education	Méndez-Giménez et al	2018	Mission-approaching CGS	Autonomous Motivation	2284	14.31 (1.15)	β	0.47	<.001
58	Parental behavior and adolescent's achievement goals in sport	Weltevreden et al	2018	Mastery	Master the approach goal	433	14.28 (1.62)	β	0.55	<.001
59	Student intention to engage in leisure-time physical activity: The interplay of task-involving climate, competence need satisfaction and psychobiosocial states in physical education	Di Battista et al	2018	Task Involvement	Functional status	424	16.32 (0.44)	β	0.35	<.001
60	Perceived Effort in Football Athletes: The Role of Achievement Goal Theory and Self-Determination Theory	Monteiro et al	2018	Task-based	Perceived Effort	336	14.53 (1.35)	r	0.29	<.01
61	The associations and development of motivational climate, achievement goals, and physical functional skills in young floorball players	Gråstén et al	2018	Task Involvement	Shuttle Run	283	11.49 (0.27)	r	0.09	ns	Age cutoff (11-12 years old)
62	Emotional Intelligence, Motivational Climate and Levels of Anxiety in Athletes from Different Categories of Sports: Analysis through Structural Equations	Castro-Sánchez et al	2018	Task-based	nervous	659	16.32 (3.41)	β	-0.27	<.001	Age cutoff (11-12 years old)
63	Teaching Games for Understanding and Cooperative Learning: Can Their Hybridization Increase Motivational Climate among Physical Education Students?	Chiva-Bartoll et al	2018	TGfU/CL intervention vs control	Task-based climate	89	13.56 (0.52)	Comparison between groups	EG > CG	<.001	ηp²=.169
64	Acculturation through sport: Different contexts different meanings	Elbe et al	2018	Task-based	Fringe	134	16.13 (1.17)	r	-0.2	<.05	Spanish sample
65	Sportspersonship coaching behaviours, relatedness need satisfaction, and early adolescent athletes' prosocial and antisocial behaviour	Bolter & Kipp	2018	Promoting sportsmanship	Prosocial behavior (peer)	452	12.87 (1.04)	β	0.47	<.001	Age cutoff (11-14 years old)
66	Effects of a football competition based on the Brave League on fair play, goal orientation, effort and pressure-tension on primary school students	Lis-Velado & Carriedo	2019	League intervention vs control	Task-based climate	92	10.38 (0.55)	Comparison between groups	EG > CG	p=.001	ηp² = .111, age critical
67	The Importance of the Coach in Predicting Implicit Beliefs about Skill and Beliefs about the Causes of Success in Handball Players	Gómez-López et al	2018	Mastery	Implicit Beliefs (Incremental)	444	16.70 (0.49)	β	0.55	<.001
68	The relationships between perceived motivational climate, achievement goals and self-talk in physical education: Testing the mediating role of achievement goals and self-talk	Marjanović et al.	2019	Mastery	Positive self-talk	617	13.36 (0.74)	r	0.35	<.01
69	A cluster analysis of high-performance handball players' perceived motivational climate: Implications on motivation, implicit beliefs of ability and intention to be physically active	Gómez-López et al.	2019	Phenotype	Fear of failure	444	16.70 (0.49)	β	0.17	<.01
70	Relationships between Anxiety, Emotional Intelligence, and Motivational Climate among Adolescent Football Players	Castro-Sánchez et al.	2019	Task-based	anxiety	282	14.86 (1.25)	β	-0.25	<.001
71	Analysis of the Prediction of Motivational Climate in Handball Players' Fear of Failure	Gómez-López et al.	2019	Self-centered	Fear of failure	444	16.70 (0.49)	β	0.21	<.001
72	The Impact of the Perceived Motivational Climate in Physical Education Classes on Adolescent Greater Life Stress, Coping Appraisals, and Experience of Shame	Hogue, C. M.	2019	Task-involving atmosphere	Coping evaluation (female)	344	15.69 (1.29)	β	0.84	<.001
				Self-involved atmosphere	Life stress (female)	344	15.69 (1.29)	β	0.18	<.05
				Self-involved atmosphere	Shame (women)	344	15.69 (1.29)	β	0.31	<.001
				Task-involving atmosphere	Coping evaluation (male)	344	15.69 (1.29)	β	0.37	<.05
				Caring atmosphere	Shame (Male)	344	15.69 (1.29)	β	-0.36	<.05
				Self-involved atmosphere	Life stress (male)	344	15.69 (1.29)	β	0.22	<.05
				Self-involved atmosphere	Coping evaluation (male)	344	15.69 (1.29)	β	0.22	<.05
73	Effects of a Motivational Climate on Psychological Needs Satisfaction, Motivation and Commitment in Teen Handball Players	Alesi, M.	2019	Self-involved atmosphere	Basic Psychological Needs (BPN)	479	16.60 (0.50)	β	0.55	0.001	95% CI [0.387, 0.682]
				Basic Psychological Needs (BPN)	Self-Determination Index (SDI)	479	16.60 (0.50)	β	0.48	0.001	95% CI [0.376, 0.571]
				Self-Determination Index (SDI)	Sports Commitment	479	16.60 (0.50)	β	0.58	0.001	95% CI [0.488, 0.663]
74	Motivational Climate in Sport Is Associated with Life Stress Levels, Academic Performance and Physical Activity Engagement of Adolescents	Castro-Sánchez, M.	2019	Task-based climate	Physical activity participation (male)	2452	14.43 (1.15)	β	0.34	<.001
				Self-centered climate	Physical activity participation (male)	2452	14.43 (1.15)	β	0.2	<.001
				Task-based climate	Academic performance (male)	2452	14.43 (1.15)	β	0.29	<.001
				Self-centered climate	Academic performance (male)	2452	14.43 (1.15)	β	-0.13	<.001
				Task-based climate	Life stress (male)	2452	14.43 (1.15)	β	-0.3	<.001
				Self-centered climate	Life stress (male)	2452	14.43 (1.15)	β	0.11	<.01
				Task-based climate	Physical activity participation (women)	2452	14.43 (1.15)	β	0.24	<.001
				Self-centered climate	Physical activity participation (women)	2452	14.43 (1.15)	β	0.09	<.01
				Task-based climate	Academic performance (female)	2452	14.43 (1.15)	β	0.27	<.001
				Self-centered climate	Academic performance (female)	2452	14.43 (1.15)	β	-0.15	<.001
				Task-based climate	Life stress (female)	2452	14.43 (1.15)	β	-0.12	<.001
				Self-centered climate	Life stress (female)	2452	14.43 (1.15)	β	0.15	<.001
75	An intervention to help teachers establish a prosocial peer climate in physical education	Cheon, S. H.	2019	Intervention (ASIP)	Needs Satisfaction (T2)	2739	14.8 (1.3)	β	0.22	<.001
				Intervention (ASIP)	Companion Mission Atmosphere (T2)	2739	14.8 (1.3)	β	0.25	<.001
				Intervention (ASIP)	Demand frustration (T2)	2739	14.8 (1.3)	β	-0.12	<.001
				Intervention (ASIP)	Peer Self-Atmosphere (T2)	2739	14.8 (1.3)	β	-0.09	<.001
				Needs Satisfaction (T2)	Prosocial behavior (T3)	2739	14.8 (1.3)	β	0.11	0.009
				Companion Mission Atmosphere (T2)	Prosocial behavior (T3)	2739	14.8 (1.3)	β	0.31	<.001
				Peer Self-Atmosphere (T2)	Antisocial behavior (T3)	2739	14.8 (1.3)	β	0.24	<.001
76	Transformational Leadership, Task-Involving Climate, and Their Implications in Male Junior Soccer Players: A Multilevel Approach	Álvarez, O.	2019	Transformational leadership (individual)	Mission atmosphere (individual)	625	16.87 (0.81)	B	0.39	0.001
				Mission atmosphere (individual)	Extra Effort (Individual)	625	16.87 (0.81)	B	0.17	0.06
				Transformational Leadership (Team)	Mission atmosphere (team)	625	16.87 (0.81)	B	0.59	0.001
				Mission atmosphere (team)	Extra Effort (Team)	625	16.87 (0.81)	B	1.66	0.001
				Mission atmosphere (team)	Coaching effectiveness (team)	625	16.87 (0.81)	B	1.5	0.001
				Mission atmosphere (team)	Satisfaction with coach (team)	625	16.87 (0.81)	B	1.3	0.001
77	Autonomous Motivation as a Mediator Between an Empowering Climate and Enjoyment in Male Volleyball Players	Mosqueda, S.	2019	Empowering atmosphere	Autonomous Motivation	71	16.5 (0.96)	β	0.33	<.05	aPath
				Autonomous Motivation	pleasure	71	16.5 (0.96)	β	0.27	<.05	bPath
78	Sport participation and acculturative stress of young migrants in Greece: The role of sport motivational environment	Morela, E.	2019	Autonomous Support	Cultural adaptation pressure	127	14.14 (1.46)	β	-0.25	<.05
				Controlling Behavior	Cultural adaptation pressure	127	14.14 (1.46)	β	0.32	<.05
79	Motivational Climate in Physical Education, Achievement Motivation, and Physical Activity: A Latent Interaction Model	Girard, S.	2019	Perception	Leisure time physical activity (LTPA)	843	13.87 (0.94)	β	0.16	<.05
				Results approaching target	Leisure time physical activity (LTPA)	843	13.87 (0.94)	β	0.21	<.001
				Perception x Mastery	Leisure time physical activity (LTPA)	843	13.87 (0.94)	β	0.07	<.05	Interaction Effect
80	Testing a circular, feedback model in physical education from self-determination theory	Cecchini, J. A.	2019	Ability (T1)	Intrinsic motivation (T2)	207	12.31-15.49	β	0.55	<.05	R²=.31
				Intrinsic motivation (T2)	Effort (T3)	207	12.31-15.49	β	0.63	<.05	R²=.39
				Effort (T3)	Ability (T4)	207	12.31-15.49	β	0.28	<.05	R²=.34
				Ability (T4)	Intrinsic motivation (T5)	207	12.31-15.49	β	0.53	<.05	R²=.58
				Intrinsic motivation (T5)	Effort (T6)	207	12.31-15.49	β	0.57	<.05	R²=.41
				Effort (T6)	Ability (T7)	207	12.31-15.49	β	0.44	<.05	R²=.35
				Ability (T7)	Intrinsic motivation (T8)	207	12.31-15.49	β	0.6	<.05	R²=.49
				Intrinsic motivation (T8)	Effort (T9)	207	12.31-15.49	β	0.74	<.05	R²=.64
81	Teacher Autonomy Support in Physical Education Classes as a Predictor of Motivation and Concentration in Mexican Students	Maldonado, E.	2019	Autonomous Support	Autonomous Motivation	859	13.69 (0.98)	β	0.62	<.01	R²=.39
				Autonomous Support	Control Motivation	859	13.69 (0.98)	β	0.14	<.01	R²=.02
				Autonomous Support	No motivation	859	13.69 (0.98)	β	-0.28	<.01	R²=.08
				Autonomous Motivation	Focus	859	13.69 (0.98)	β	0.64	<.01	R²(total)=.49
				Control Motivation	Focus	859	13.69 (0.98)	β	0.1	<.01	R²(total)=.49
				No motivation	Focus	859	13.69 (0.98)	β	-0.13	<.01	R²(total)=.49
82	Motivational Climate towards the Practice of Physical Activity, Self-Concept, and Healthy Factors in the School Environment	Castro-Sánchez, M.	2019	Task-based climate（male）	BMI	734	10.88 (0.69)	β	-0.14	<.05
				Task-based climate（female）	BMI	734	10.88 (0.69)	β	-0.15	<.01
				Task-based climate（male）	Mediterranean diet	734	10.88 (0.69)	β	0.27	<.01
				Task-based climate（female）	Mediterranean diet	734	10.88 (0.69)	β	0.22	<.001
				Task-based climate（male）	Self-concept	734	10.88 (0.69)	β	0.51	<.001
				Task-based climate（female）	Self-concept	734	10.88 (0.69)	β	0.57	<.001
83	Effectiveness of a creative physical education intervention on elementary school students' leisure-time physical activity motivation and overall physical activity in Finland	Kokkonen, J.	2019	Intervention (CPE)	Mission-supportive atmosphere (T2)	382	10.87 (0.93)	β	0.14	<.05	R²=.16
				Intervention (CPE)	Self-supportive atmosphere (T2)	382	10.87 (0.93)	β	-0.18	<.05	R²=.25
				Mission-supportive atmosphere (T2)	Leisure time PA motivation (T2)	382	10.87 (0.93)	β	0.15	<.05	R²=.08
				Leisure time PA motivation (T2)	Total physical activity (T2)	382	10.87 (0.93)	β	0.17	<.05	R²=.20
85	Parents' Sport Socialization Values, Perceived Motivational Climate and Adolescents' Antisocial Behaviors	Danioni, F.	2019	Mastery climate	Antisocial behavior (toward teammates)	172	15.41 (1.73)	β	-0.35	0.001	R²(total)=.298
				Mother's status values	Antisocial behavior (toward teammates)	172	15.41 (1.73)	β	0.23	0.004
				Expressive atmosphere	Antisocial behavior (toward opponents)	172	15.41 (1.73)	β	0.21	0.023	R²(total)=.211
				Mother's status values	Antisocial behavior (toward opponents)	172	15.41 (1.73)	β	0.25	0.007
86	A Season-Long Goal-Setting Intervention for Elite Youth Basketball Teams	Durdubas, D.	2019	Goal setting intervention	Mission cohesion	52	13-17	F(1,50)=4.76	<.05	ηp²=.09
				Goal setting intervention	Social cohesion	52	13-17	F(1,50)=4.26	<.05	ηp²=.08
87	Physical Activity in Natural Environments Is Associated With Motivational Climate and the Prevention of Harmful Habits: Structural Equation Analysis	Castro-Sánchez, M.	2019	Task-based atmosphere (natural environment group)	Alcohol consumption	2273	14.94 (1.25)	β	-0.12	<.005
				Self-centered atmosphere (other activity groups)	Alcohol consumption	2273	14.94 (1.25)	β	0.2	<.005
88	The Investigation of Influencing Factors to Attitude toward Doping in Korean Athletic Players	Park, J.	2019	Task-oriented atmosphere	Attitudes towards stimulants (teens)	172	Youth Category	β	-0.23	<.05	ΔR²=.051
				Self-Directed Perfectionism	Attitudes towards stimulants (teens)	172	Youth Category	β	0.23	<.05	ΔR²=.047
89	Validation of the Lithuanian version of the Perceived Parental Success Standards in Sport Scale (PPSSS)	Kromerova-Dubinskiene, E.	2020	Mastery Success Criteria (Mother)	Self-esteem	587	14.3 (1.11)	β	0.18	<.001	ΔR²=.028
				Self-centered success criteria (father)	Antisocial behavior	587	14.3 (1.11)	β	0.11	<.05	ΔR²=.013
90	Effects of Motivational Climate on Fear of Failure and Anxiety in Teen Handball Players	Gómez-López, M.	2020	Task-involving atmosphere	Fear of failure	479	16-17	β	-0.14	<.01
				Self-involved atmosphere	Fear of failure	479	16-17	β	0.44	<.001
				Fear of failure	Pre-race anxiety	479	16-17	β	0.35	<.001
91	Motivational climate, need satisfaction, self-determined motivation, and physical activity of students in secondary school physical education in China	Chen, R.	2020	Task-involving atmosphere	Autonomy	1186	2025-11-16	β	0.36	<.05
				Task-involving atmosphere	ability	1186	2025-11-16	β	0.18	<.05
				Task-involving atmosphere	relation	1186	2025-11-16	β	0.13	<.05
				Autonomous Support	Autonomy	1186	2025-11-16	β	0.49	<.05
				Relationship support	relation	1186	2025-11-16	β	0.47	<.05
				Needs met	Self-determination motivation	1186	2025-11-16	β	0.89	<.05
92	Validation of the Lithuanian Version of the Coach-Created Empowering and Disempowering Motivational Climate Questionnaire (EDMCQ-C)	Sukys, S.	2020	Empowering atmosphere	Prosocial Behavior	712	14.42 (1.08)	β	0.18	<.01	R²(total)=.08
				Disempowerment atmosphere	Antisocial behavior	712	14.42 (1.08)	β	0.22	<.001	R²(total)=.06
93	The Relationship between Motivational Climate and Personal Treatment Satisfaction among Young Soccer Players in Norway: The Moderating Role of Supportive Coach-Behaviour	Haugen, T.	2020	Mission atmosphere	Personal treatment satisfaction	532	15.4 (1.2)	β	0.22	<.001	ΔR²=.04
				Supportive coaching behaviors	Personal treatment satisfaction	532	15.4 (1.2)	β	0.5	<.001	ΔR²=.24
94	Transformational Teaching in Physical Education and Students' Leisure-Time Physical Activity: The Mediating Role of Learning Climate, Passion and Self-Determined Motivation	Castillo, I.	2020	Transformative teaching	Mission atmosphere	887	14.36 (1.45)	β	0.65	<.001	R²=.43
				Transformative teaching	Self-centered climate	887	14.36 (1.45)	β	-0.13	<.001	R²=.02
				Mission atmosphere	Harmonious passion	887	14.36 (1.45)	β	0.35	<.001	R²=.12
				Harmonious passion	Self-determination motivation	887	14.36 (1.45)	β	0.38	<.001	R²=.25
				Self-determination motivation	Leisure time PA	887	14.36 (1.45)	β	0.22	<.001	R²=.05
95	Motivational Climate in Physical Education Classes: Is It Really Determined by the Instructional Model?	Zach, S.	2020	Teaching Mode (Collaborative Learning)	Mission atmosphere (perception)	121	Grade 7	F(1,119)=17.84		<.001	ηp²=.13
				Teaching Mode (Collaborative Learning)	Self-atmosphere (perception)	121	Grade 7	F(1,119)=16.71		<.001	ηp²=.12
96	The role of task and ego-oriented climate in explaining students' bright and dark motivational experiences in Physical Education	García-González, L.	2020	Task-oriented atmosphere	Needs met	524	14.51 (1.81)	β	0.73	<.05	R²=.56
				Task-oriented atmosphere	Demand frustration	524	14.51 (1.81)	β	-0.25	<.05
				Self-directed atmosphere	Demand frustration	524	14.51 (1.81)	β	0.35	<.05	R²=.22
				Needs met	Autonomous Motivation	524	14.51 (1.81)	β	0.9	<.05	R²=.77
				Demand frustration	No motivation	524	14.51 (1.81)	β	0.28	<.05	R²=.40
97	Contribution of Motivational Climates and Social Competence in Physical Education on Overall Physical Activity: A Self-Determination Theory Approach with a Creative Physical Education Twist	Kokkonen, J.	2020	Task-involving atmosphere	Social skills	363	Grades 4-6	β	0.43	<.05	R²=.18
				Social skills	Off-Campus PA Motivation	363	Grades 4-6	β	0.2	<.05	R²=.04
				Off-Campus PA Motivation	PA Intention	363	Grades 4-6	β	0.56	<.05	R²=.31
98	The Relationship between Teachers and Peers' Motivational Climates, Needs Satisfaction, and Physical Education Grades: An AGT and SDT Approach	Rodrigues, F.	2020	Teacher-Learning Atmosphere	Needs met	754	14.54 (1.75)	β	0.32	<.05
				Peer-learning atmosphere	Needs met	754	14.54 (1.75)	β	0.38	<.05
				Teacher-performance atmosphere	Needs met	754	14.54 (1.75)	β	-0.09	<.05
				Needs met	Sports performance	754	14.54 (1.75)	β	0.2	<.05
99	Autonomy support, motivational climate, enjoyment and perceived competence in physical education: Impact of a hybrid teaching games for understanding/sport education unit	Gil-Arias, A.	2020	Teaching Mode (TGfUSE)	Autonomous Support	55	16-17 years old	F(1,53)=15.93		<.001	ηp²=.23
				Teaching Mode (TGfUSE)	Mission atmosphere	55	16-17 years old	F(1,53)=16.14		<.001	ηp²=.23
				Teaching Mode (TGfUSE)	fun	55	16-17 years old	F(1,53)=42.84		<.001	ηp²=.45
				Teaching Mode (TGfUSE)	Perception	55	16-17 years old	F(1,53)=4.82		<.05	ηp²=.08
100	Dual Processes to Explain Longitudinal Gains in Physical Education Students' Prosocial and Antisocial Behavior: Need Satisfaction From Autonomy Support and Need Frustration From Interpersonal Control	Jang, H.-R.	2020	Autonomy support (early stage)	Demand satisfaction (mid-term)	1006	Junior high school/senior high school	β	0.22	<.05
				Controlling behavior (early)	Demand frustration (mid-term)	1006	Junior high school/senior high school	β	0.33	<.05
				Demand satisfaction (mid-term)	Prosocial behavior (late stage)	1006	Junior high school/senior high school	β	0.24	<.05
				Demand frustration (mid-term)	Antisocial behavior (late stage)	1006	Junior high school/senior high school	β	0.27	<.05
101	Perceived Coach Interpersonal Style and Basic Psychological Needs as Antecedents of Athlete-Perceived Coaching Competency and Satisfaction With the Coach: A Multi-Level Analysis	Pulido, J. J.	2020	Supportive style (individual)	Needs Satisfaction (Individual)	640	14.26 (1.68)	β	0.36	<.001
				Obstructive style (individual)	Demand frustration (individual)	640	14.26 (1.68)	β	0.65	<.001
				Needs Satisfaction (Individual)	Coaching ability (individual)	640	14.26 (1.68)	β	0.25	<.001
				Demand frustration (individual)	Satisfaction with coach (individual)	640	14.26 (1.68)	β	-0.27	<.001
102	Relationships between Controlling Interpersonal Coaching Style, Basic Psychological Need Thwarting, and Burnout, in Adolescent Soccer Players	Morales-Sánchez, V.	2020	Control	Demand barriers	103	14.91 (5.56)	β	0.44	<.05
				Demand barriers	Burnout	103	14.91 (5.56)	β	0.64	<.05
103	Youth Football Players' Psychological Well-Being: The Key Role of Relationships	Reverberi, E.	2020	Quality of relationship with coach	Psychological well-being	312	15.11 (1.23)	β	0.29	<.001	ΔR²=.08
				Quality of relationships with teammates	Psychological well-being	312	15.11 (1.23)	β	0.23	<.001	ΔR²=.05
				Quality of relationship with mother	Psychological well-being	312	15.11 (1.23)	β	0.17	<.01	ΔR²=.03
104	Understanding motivational climates in physical education classes: How students perceive learning and performance-oriented climates by teachers and peers	Rodrigues, F.	2020	Teacher learning atmosphere	Intrinsic Motivation	536	13.33 (2.47)	r	0.46	<.01
				Peer learning atmosphere	Intrinsic Motivation	536	13.33 (2.47)	r	0.5	<.01
				Teacher performance atmosphere	No motivation	536	13.33 (2.47)	r	0.26	<.01
105	Connect through PLAY: a randomized-controlled trial in afterschool programs to increase adolescents' physical activity	Zarrett, N.	2020	Connect	MVPA	167	Middle School	B	8.17	<.05
106	A study of coach-team perceptual distance concerning the coach-created motivational climate in youth sport	Gjesdal et al.	2020	Mastery	enjoymenr	353	13.06 (0.84)	β	0.23	<.001
107	Predictive Model for Amotivation and Discipline in Physical Education Students Based on Teaching-Learning Styles	Leyton-Román, M.	2020	Traditional style	No motivation	571	14.54 (1.75)	β	0.35	<.001
				Participatory style	discipline	571	14.54 (1.75)	β	0.25	<.001
108	Youth sport motivational climate and attitudes toward migrants' acculturation: The role of empathy and altruism	Morela, E.	2020	Empowering atmosphere	Empathy	338	13.61 (0.95)	β	0.22	<.05
				Empathy	Cultural adaptation attitude	338	13.61 (0.95)	β	0.35	<.05
				Empowering atmosphere	Altruism	338	13.61 (0.95)	β	0.37	<.05
				Altruism	Cultural adaptation attitude	338	13.61 (0.95)	β	0.32	<.05
109	Motivational Climate Is Associated with Use of Video Games and Violence in Schoolchildren: A Structural Equation Model According to Healthy Behaviors	Castro-Sánchez, M.	2020	Mission atmosphere (healthy group)	Problematic gaming behavior	734	2025-10-12	β	-0.24	<.001
				Task atmosphere (unhealthy group)	Problematic gaming behavior	734	2025-10-12	β	-0.19	<.001
				Self-atmosphere (healthy group)	Violent behavior	734	2025-10-12	β	0.17	<.001
110	Relationship Between Coaching Climates and Student-Athletes' Symptoms of Burnout in School and Sports	Into, S.	2020	Empowering atmosphere (Profile)	Sports Burnout – Emotional/Physical Exhaustion	755	17.5 (0.9)	F(3,747)=23.63	<.001	ηp²=.087
				Empowering atmosphere (Profile)	Sports Burnout - Sports Devaluation	755	17.5 (0.9)	F(3,747)=29.62	<.001	ηp²=.106
				Empowering atmosphere (Profile)	School Burnout – Emotional Exhaustion	755	17.5 (0.9)	F(3,747)=6.15	<.001	ηp²=.024
111	Triadic Relationships between Sportspersonship Orientation, Perception of Coach's Sportsperson Behavior and Acceptance of Cheating: Theoretical Approach to Reduce Cheating Behavior of Young Football Players	Ulaş, M.	2020	Coaching Sportsmanship Behavior	Acceptance of cheating	236	14.11 (1.34)	β (间接)	-0.06	<.05
				Sportsmanship Orientation	Acceptance of cheating	236	14.11 (1.34)	β	-0.19	<.01
112	Changes in Drop Out Intentions: Implications of the Motivational Climate, Goal Orientations and Aspects of Self-Worth across a Youth Sport Season	Fabra, P.	2021	Task-oriented (T1)	Changes in self-worth	578	2025-12-14	β	0.12	<.05
				Coaching Task Atmosphere (T1)	Changes in self-worth	578	2025-12-14	β	0.12	<.05
				Self-worth (T1)	Exit Intent Variations	578	2025-12-14	β	-0.23	<.05
113	Disentangling the Effects of Ego and Task-Involving Climate Perceptions on Cohesion in Youth Sport	Borrego, C. C.	2021	Motivational climate category	Team cohesion	579	15.31 (0.99)	F(2,572)=13.56	<.001	Wilks' Λ=.954, ηp²=.045
114	Perceived coach-created environment directly predicts high school athletes' physical activity during sport	Chu, T. L. (A.)	2021	Empowering atmosphere	Needs met	225	15.24	β	0.52	<.001
				Empowering atmosphere	MVPA	225	15.24	β (indirect)	0.1	<.05
				Disempowerment atmosphere	Demand frustration	225	15.24	β	0.44	<.001
115	Motivation and well-being in school physical education A cross-national study of self determination theory	Theodosiou, A.	2021	Autonomous Support	Needs met	743	Primary/Secondary School	β	0.52	<.05
				Needs met	Positive emotions	743	Primary/Secondary School	β	0.53	<.05
				Needs met	Negative emotions	743	Primary/Secondary School	β	-0.19	<.05
				Needs met	Subjective well-being	743	Primary/Secondary School	β	0.5	<.05
116	Perceived Motivational Climate and Stages of Exercise Behavior Change: Mediating Roles of Motivation Within and Beyond Physical Education Class	Wu, X.	2021	Task-involving atmosphere	Physical Education Motivation	466	13.91 (0.77)	β	0.59	<.001
				Physical Education Motivation	Leisure time motivation	466	13.91 (0.77)	β	0.53	<.001
				Leisure time motivation	Stages of motor behavior change	466	13.91 (0.77)	β	0.4	<.001
117	The Mediator Role of Sport Competence and Physical Condition in the Motivational Climate and Personal-Social Responsibility in Physical Education	Ada, E. N.	2021	Learning atmosphere	Personal-social responsibility	406	12.91 (1.01)	β	0.23	<.001
118	Motivational Context and Perfectionism Traits in Pediatric Sports	Pineda-Espejel, H. A.	2021	Coaching Autonomy Support	Needs met	348	15.01 (1.63)	β	0.48	<.01
				Parental support	Needs met	348	15.01 (1.63)	β	0.26	<.01
				Needs met	Pursuit of perfectionism	348	15.01 (1.63)	β	0.6	<.01
119	Coaches, parents, or peers: Who has the greatest influence on sports participants' life skills development?	Mossman, G. J.	2021	Coaching Autonomy Support	Life Skills Development	293	14.59 (1.63)	β	0.27	<.001	ΔR²=.07
				Companion mission atmosphere	Life Skills Development	293	14.59 (1.63)	β	0.18	<.01	ΔR²=.03
120	The Transformation of Conflicts into Relational Well-Being in Physical Education: GIAM Model	Rillo-Albert, A.	2021	Intervention (GIAM model)	Relationship happiness	578	12.8 (0.7)	F(1,576)=8.17	0.004	ηp²=.014
121	"My teammates think it is alright to fight to protect friends": collective moral disengagement in team sports	Danioni, F.	2021	Mastery climate	Collective moral shirking	299	15.35 (1.63)	β	-0.19	<.01	ΔR²=.03
				Expressive atmosphere	Collective moral shirking	299	15.35 (1.63)	β	0.16	<.05	ΔR²=.02
				Team antisocial norms	Collective moral shirking	299	15.35 (1.63)	β	0.45	<.001	ΔR²=.18
122	Perceived Motivational Climates and Doping Intention in Adolescent Athletes: The Mediating Role of Moral Disengagement and Sportspersonship	Guo, L.	2021	Task-involving atmosphere	Sportsmanship	464	15.34 (1.63)	β	0.47	<.001
				Self-involved atmosphere	Moral evasion	464	15.34 (1.63)	β	0.27	<.001
				Moral evasion	Doping Intentions	464	15.34 (1.63)	β	0.23	<.001
123	Coaches' Corrective Feedback, Psychological Needs, and Subjective Vitality in Mexican Soccer Players	Tristán, J.	2021	Corrective feedback from coaches	Needs met	215	14.88 (1.63)	β	0.4	<.01
				Needs met	Subjective Vitality	215	14.88 (1.63)	β	0.52	<.01
124	Bracketed morality in adolescent football players: A tale of two contexts	Kavussanu, M.	2021	Companion Quest Ambience (Sports)	Prosocial Behavior	301/303	14.15/14.17	β	0.33	<.001
				Peer Ego Ambient (sports)	Antisocial behavior	301/303	14.15/14.17	β	0.25	<.001
125	Stay Positive: Self-talk in Relation to Motivational Climate, Goal Orientation, and Self-talk Encouragement in Tennis	Thibodeaux, J.	2022	Mission atmosphere	Positive self-talk	215	14.88 (1.63)	β	0.21	<.01	ΔR²=.03
				Task-oriented	Positive self-talk	215	14.88 (1.63)	β	0.46	<.001	ΔR²=.20
				Performance atmosphere	Negative self-talk	215	14.88 (1.63)	β	0.23	<.01	ΔR²=.05
				Self-direction	Negative self-talk	215	14.88 (1.63)	β	0.31	<.001	ΔR²=.09
126	Exploring psychosocial risk factors for dropout in adolescent female soccer	Gredin, N. V.	2022	Mastery climate（T1）	Exit behavior (T2)	348	14-19	OR	0.77	<.05	95% CI [0.60, 0.99]
127	The relationships among motivational climate, perceived competence, physical performance, and affects during physical education fitness testing lessons	Huhtiniemi, M.	2022	Mission atmosphere	Fun (20m run)	645	11.2 & 14.2	β	0.27	<.05
				Perception	Fun (20m run)	645	11.2 & 14.2	β	0.41	<.05
				Self-centered climate	Anxiety (endurance running)	645	11.2 & 14.2	β	0.17	<.05
128	Empowering and Disempowering Motivational Climates, Mediating Psychological Processes, and Future Intentions of Sport Participation	Castillo-Jiménez, N.	2022	Empowering atmosphere	Needs met	642	14.59 (1.34)	β	0.81	<.001
				Disempowerment atmosphere	Demand frustration	642	14.59 (1.34)	β	0.69	<.001
				Needs met	Self-determination motivation	642	14.59 (1.34)	β	0.71	<.001
				Self-determination motivation	Future participation intention	642	14.59 (1.34)	β	0.44	<.001
129	Motivational Climate, Basic Psychological Needs, and Students' Self-Talk in Physical Education	Brisimis, E.	2022	Mastery climate	Positive self-talk	606	13.32 (2.12)	β	0.3	<.001	ΔR²=.08
				Expressive atmosphere	Negative self-talk	606	13.32 (2.12)	β	0.17	<.001	ΔR²=.03
				Needs met	Positive self-talk	606	13.32 (2.12)	β	0.47	<.001	ΔR²=.18
130	The Relationship Between Empowering Motivational Climate in Physical Education and Social Adaptation of Senior High School Students: An Analysis of Chain Mediating Effect	Guo, K.-l.	2022	Empowering atmosphere	Self-esteem	653	16.53 (0.50)	β	0.36	<.001
				Self-esteem	Companionship	653	16.53 (0.50)	β	0.48	<.001
				Companionship	Social responsibility/adaptation	653	16.53 (0.50)	β	0.38	<.001
131	An analysis of mechanisms underlying social goals in physical education: a comparison between ordinary and special classes	Girard, S.	2022	Mission atmosphere (ordinary class)	Mission Objectives	993	13.91 (0.98)	β	0.63	<.001
				Mission atmosphere (special class)	Mission Objectives	993	13.91 (0.98)	β	0.69	<.001
				Performance atmosphere (ordinary class)	Performance Goals	993	13.91 (0.98)	β	0.35	<.001
				Performance atmosphere (special class)	Performance Goals	993	13.91 (0.98)	β	0.4	<.001
132	TARGETing secondary school students' motivation towards physical education: The role of student-perceived mastery climate teaching strategies	Weeldenburg, G.	2022	Mastery Atmosphere Strategy (TARGET)	Needs met	2630	14.2 (1.28)	β	0.64	<.01	R²=.41
				Needs met	Autonomous Motivation	2630	14.2 (1.28)	β	0.76	<.01	R²=.58
133	Intervention-enabled autonomy-supportive teaching improves the PE classroom climate to reduce antisocial behavior	Cheon et al. cite	2022	Autonomy Support Intervention (L2)	Conflict atmosphere (L2)	49 classes; 1,487 students	15.4 (1.5) / 13–18	β	-0.68	&lt;.05
				Conflict atmosphere (L2)	Antisocial Behavior (L2)	49 classes; 1,487 students	15.4 (1.5) / 13–18	β	1.01	&lt;.001	R²(total) = 0.86
134	Preferred Leadership Styles of Physical Education Teachers and Relationship with Athletes' Satisfaction	Allami et al. cite	2022	Training and guidance	Athlete satisfaction	136	15 years and under (47%), 16 years and over (53%)	β	0.326	0	R²=.106, f²=.101
				Democratic behavior	Athlete satisfaction	136	15 years and under (47%), 16 years and over (53%)	β	0.229	0.003	R²=.052, f²=.052
				Authoritarian behavior	Athlete satisfaction	136	15 years and under (47%), 16 years and over (53%)	β	-0.406	0	R²=.164, f²=.229
135	Perceived Motivational Climate Determines Self-Confidence and Precompetitive Anxiety in Young Soccer Players: Analysis by Gender	Morales	2022	Task-based climate	Self-Confidence (CSAI)	113	/ 14–19	r	0.46	&lt;.001
				Self-centered climate	Cognitive Anxiety	113	/ 14–19	r	0.23	&lt;.05
136	The Effects of Small-Sided Games and Behavioral Interventions on the Physical and Motivational Outcomes of Youth Soccer Players	Pop et al. cite	2022	Behavioral interventions	Task-based climate	16	13.24 (0.68) / 12–14	F (interaction effect)	0.014	0.908	ηp²=0.001
137	The structural relationship among perceived positive and negative parenting attitude, sport life skills, and transfer of Chinese student-athletes	Wang et al. cite	2022	Positive parenting attitude	Sports Life Skills	257	15.70 (1.44)	β	0.61	&lt;.001	t=8.23
				Negative parenting attitude	Sports Life Skills	257	15.70 (1.44)	β	-0.3	&lt;.001	t=-4.03
138	How Can Autonomy Support from a Coach, Basic Psychological Needs, and the Psychological Climate Explain Ego and Task Involvement?	Jakobsen	2023	Autonomous Support	Task-Self-Involvement	175	15.91 (0.45) / 15-18	β	0.28	&lt;.05	R²(total) = 0.11
				Self-centered climate	Task-Self-Involvement	175	15.91 (0.45) / 15-18	β	0.34	&lt;.01	R²(total) = 0.11
139	Effectiveness of a lesson study intervention on teacher behaviour and student motivation in physical education lessons	Borghouts et al. cite	2023	Teaching interventions	Observed autonomy support	52 teachers, 612 students	14 (1.2)	β (time effect)	0.3	&lt;.01	d=0.86
140	Which Assessment of Coach-Created Motivational Climate Better Predicts Young Athletes' Engagement over a Season? Athletes' Perceptions and Match Observations Do	Raimundi et al. cite	2023	Athletes’ perceived autonomy support	Athlete Engagement	517	16.01 (1.85) / 12–20	B	0.16	&lt;.001
				Task-based atmosphere observed during the competition	Athlete Engagement	517	16.01 (1.85) / 12–20	B	0.16	&lt;.001
141	Association of parent, coach, and peer motivational climate with high school athlete burnout and engagement: Comparing mediation and moderation models	Habeeb et al. cite	2023	Coaching Mastery Atmosphere	Burnout	150	15.73 (1.26) / 14-19	β	-0.33	0.007
				Coaching Mastery Atmosphere	Burnout	150	15.73 (1.26) / 14-19	β (indirect)	-0.15	-	95% CI [-0.333, -0.009]
142	Perceptions of the motivational climate, basic psychological needs, and life skills development in Chinese physical education students	Zheng et al. cite	2023	Mastery climate	Basic psychological needs met	533	15.36 (1.28) / 13–18	r	0.66	&lt;.01
				Mastery climate	Teamwork skills	533	15.36 (1.28) / 13–18	β (indirect)	0.19	-	95% CI [0.12, 0.27]
143	Motivated and without Fear of Failure: The Strength of Basic Psychological Needs in Youth Spanish Athletes in Team Sports	Gonz		Task Involvement	Basic psychological needs met	681	16.2 (0.92)	β	0.45	&lt;.05
				Basic psychological needs met	Fear of failure	681	16.2 (0.92)	β	-0.28	&lt;.05
144	Autonomy-Supportive Teaching Enhances Prosocial and Reduces Antisocial Behavior via Classroom Climate and Psychological Needs: A Multilevel Randomized Control Intervention	Cheon et al. cite	2023	Autonomy Support Intervention	The “Light Side” Process (L2)	80 classes; 2,227 students	14.7 (1.7) / 13-18	β	0.86	&lt;.001	B=0.57, SE=0.09
				The “Light Side” Process (L2)	Prosocial behavior (L2)	80 classes; 2,227 students	14.7 (1.7) / 13-18	β	0.86	&lt;.001	R²=.95
145	Physical education motivational climate, on the achievement goals, and intrinsic motivation of students: a multilevel approach	Pons et al. cite	2023	Mastery climate（L1）	Task Orientation (L1)	9855	13.96 (1.97) / 10-18	β	0.569	&lt;.001
				Task Orientation (L1)	Intrinsic motivation (L1)	9855	13.96 (1.97) / 10-18	β	0.61	&lt;.001
146	Impact of Applying Information and Communication Technology Tools in Physical Education Classes	Varga	2023	ICT intervention	Task-oriented atmosphere	26	16.72 (0.50)	-	M(before)=3.19, M(after)=3.53	0	Descriptive changes
				No ICT intervention	Self-directed atmosphere	34	16.72 (0.50)	-	M(before)=2.26, M(after)=2.56	0	Descriptive changes
147	Perceived coach-created empowering and disempowering motivational climate and moral behaviour in sport: mediating role of moral disengagement	Gurpinar, Bahri	2023	Empowering atmosphere	Prosocial behavior (toward teammates)	423	16.99 (0.99) / 16-21	β	0.28	&lt;.05	95% CI [0.17, 0.39]
				Disempowerment atmosphere	Antisocial behavior (toward teammates)	423	16.99 (0.99) / 16-21	β (indirect)	0.06	&lt;.05	95% CI [0.02, 0.10]
148	Sport Commitment in Student-athletes : Examining the Role of Perceived Autonomy Support, a Caring Climate, and Basic Psychological Needs	Bae	2023	Autonomous Support	Caring atmosphere	297	17.88 / 16-18	β	0.769	&lt;.001
				Basic psychological needs	Sports Commitment	297	17.88 / 16-18	β	0.584	&lt;.05
149	The influence of social support, social affiliation and intrinsic motivation for increasing underserved youth's physical activity: A social climate-based intervention study	Deng et al.	2023	Social support	MVPA change trajectory	113	11.29 (1.06) / 9-15	Coef.	5.05	&lt;.001
150	Factorial validity, predictive validity and measurement invariance of the Danish version of the coach-created Empowering Disempowering Motivational Climate Questionnaire (EDMCQ-C)	Elsborg et al.	2023	Empowering atmosphere	Ability needs met	2270	14.81 (2.41) / 12-20	β	0.62	&lt;.001
				Disempowerment atmosphere	Ability needs met	2270	14.81 (2.41) / 12-20	β	-0.45	&lt;.001
151	Leadership cycles, styles, and antecedent factors: the perspective of coaches and young soccer athletes from national Slovak leagues	Lis	2023	-	Supportive behaviors (coach vs athlete perceptions)	304	16.42 (1.00) / 15-18	F	5.05	0.025	η²=0.016
152	The role of parenting attitude and motivational climate in the relationship between life skills development and transfer of Taekwondo trainees	Kim et al.	2025	Positive parenting attitude	Basic psychological needs	355	17.04 (0.79) / 16-18	β	0.383	&lt;.01
				Basic psychological needs	Life Skills Development	355	17.04 (0.79) / 16-18	β	0.822	&lt;.001
153	Effectiveness of a Judo Intervention Programme on the Psychosocial Area in Secondary School Education Students	Lindell	2023	Task-based climate (post-intervention)	Self-concept	139	12.67 (1.066) / 11-16	β	0.549	≤.001
154	Fear of failure and perception of the motivational climate under the coach pressure	Gómez-López	2024	Mastery vs. Performance	Basic psychological needs met	681	16.16 (0.92)	F (between groups)	119.5	&lt;.001
155	Exploring the Dynamics of Athletes' Enjoyment and Self-Determined Motivation, and of the Motivational Climate in Youth Football: A Longitudinal Perspective	Rodrigues et al.	2024	Task Involvement（T2）	Pleasure (T2)	109	14.31 (1.46) / 12-17	β	0.41	&lt;.001	ΔR² = .140
156	Empowering and disempowering climate generated by coaches is associated with negative coping control and attentional control in football players: The mediating role of self-confidence and competitive anxiety	Domínguez González	2024	Empowering atmosphere	Self-confidence	395	16.32 (1.45) / 14-19	β	0.52	&lt;.05	R²=.43
157	Motivational Climate, Satisfaction of Basic Psychological Needs and Fear of Failure in Young Athletes. Differences and Consistencies in Team Sports	Valero	2024	-	Self-directed climate (male vs. female)	681	14-17	F	11.667	&lt;.001	ηp²=.017
158	Revision and validation of the "Motivational Climate in Physical Education Scale" (MCPES) in Chinese educational context	Zhang et al.	2024	Mastery Climate (New Scale)	Teacher autonomy support	473	/ Junior High School	r	0.53	&lt;.05
159	Predicting adolescents' continuation in club sports: A prospective cohort study of the importance of personal and contextual motivational factors in five sports in Denmark	Nielsen et al.	2024	Empowering atmosphere	Sustained Engagement	8522	14.88 (2.45) / 12-20	OR	1.22	&lt;.001	B=0.20, SE=0.03
160	Effects of the Learning how to motivate training on pupils' motivation and engagement during pre-service physical education teachers' internship	Girard	2024	Teaching interventions	Perceived motivational climate	219	11.51 (1.92) / 9-16	Coef.	0.34	0.04	SE=.17
161	Peer-initiated motivational climate, mental health and adherence in competitive youth sport	McLaren et al.	2024	Peer task-oriented atmosphere	Happiness	130	13.45	β	0.32	&lt;.05	95% CI [0.18, 0.47]
162	Links between environmental features and developmental outcomes of elite youth athletes: A cross-sectional study within the German talent pathway	Hauser et al.	2024	Coaching Task-Oriented Atmosphere	Happiness	334	14.73 (1.70) / 11-18	β	0.2	&lt;.01
163	Teaching action and altruistic behaviour in Physical Education classes. Predictive analysis applying the 3 x 2 motivational climate mod	Flores	2024	Task-oriented atmosphere	Altruistic behavior	714	12-18	β	0.49	&lt;.05
164	Caring coaching climates emerge as key factor in promoting high school athletes' well-being and motivation, complimented by a task-involving climate	Hogue	2024	Caring atmosphere	Happiness	1482	15.65 (1.35)	β	0.41	&lt;.001	R²=.34 (总)
165	Motivational climate dimensions predict youth soccer players' psychosocial well-being over time	Kipp	2024	Penalty for Error (T1)	Relationship support (T2)	161	10.8 (1.0)	β	-0.27	&lt;.05
166	Association between Motivational Climate, Emotional Intelligence, and Bicycle Use in Schoolchildren	Moreno	2024	-	Task-oriented atmosphere (cycling frequency)	347	10.55 (0.97)	F (between groups)	16.602	&lt;.001
167	Unveiling Players' Perceptions of Mother- and Father-Initiated Motivational Climates and Fear of Failure in Youth Male Team Sports	Coutinho et al.	2024	Parental atmosphere (father vs. mother)	Mastery climate	165	13.53 (0.50) / 13-14	F (between groups)	6.45	0.012	ηp² = .04
168	Need-supportive coaching and engagement in Chinese high school football players: a serial mediation model	Jiang et al.	2025	Needs-supportive coaching behaviors	Basic psychological needs met	427	16.59 (0.89) / 15-18	β	0.53	&lt;.05
				Needs-supportive coaching behaviors	Athlete Engagement	427	16.59 (0.89) / 15-18	β (indirect)	0.103	-	95% CI [.072, .139]
169	Examining the mediating role of motivation in the relationships between teacher-created motivational climates and quality of engagement in secondary school physical education	Milton et al.	2025	Empowering atmosphere	Basic psychological needs met	1500	13.56 (1.05) / 11-16	β	0.65	&lt;.001
				Empowering atmosphere	Quality of participation	1500	13.56 (1.05) / 11-16	β (indirect)	0.26	&lt;.001
170	Daily measures of sport enjoyment, social interaction, and attendance among female adolescent handball players	Bugten et al.	2025	Peer relationship support	Attendance	27	13.9 (0.9) / 13-15	OR	1.34	&lt;.05	95% CI [1.02, 1.77]
171	Perceived motivational climate, doping attitudes, and doping temptation among elite adolescent athletes: The moderating role of perfectionism	Kristensen et al.	2024	Expressive atmosphere	Doping attitude	420	16.94 (0.81) / 16-18	β	0.14	0.003
172	The 4Cs in youth sport: investigating psychometric multidimensionality, measurement invariance and criterion-related validity	Chan et al.	2025	Mastery climate	Capabilities (4Cs)	348	14.54 (1.09) / 13-17	β	0.48	&lt;.001
173	Extraversion as a personality dimension moderating the relationship between caring climate and athletes' relationships with teammates	Xu et al.	2025	Caring atmosphere	Teammate Relationship	180	14.54 (1.09) / 13-17	B	0.44	&lt;.001	SE=0.08, t=5.63
174	Factors which influence young people's experience of gaelic games. A secondary analysis of results from a large cross-sectional national study	McKay et al.	2025	Coaching Autonomy Support	Good sports experience	4594	13-20	OR	0.56	&lt;.001	(Compared to the "very good" experience group)
175	Mental toughness in elite adolescent football players: Exploring the role of motivational climate and coach-athlete relationships	da Silva et al.	2025	Empowering atmosphere	Mental toughness	140	12-17	β	0.29	0.003	ΔR² = .11
176	Beyond winning in physical education: The role of continuing professional development in fostering a learning-focused climate	Marcelino	2025	Professional Development Intervention	The learning atmosphere created by teachers	588	13.91 (1.34) / 12-16	Coef.	0.39	0.006	SE = .14
177	Guiding growth: the influence of coach-created climate on passion, athletic identity, and perfectionism in teen female athletes	Martin	2025	Empowering atmosphere	Harmonious passion	308	15.65 (1.49) / 13-18	β	0.48	&lt;.05	R²=.23
178	The impact of coach and parent-created motivational climate on moral behaviours of Chinese student-athletes: examining the independent and interactive effects	Wang	2025	Empowering coaching atmosphere	Prosocial Behavior	335	15.65 (1.34) / 13-18	β	0.2	&lt;.01
