# Supplementary material for: A systematic review and meta-analysis of motivational climate and youth sport outcomes: examining a hierarchical effects model
Source: Front Psychol. 2026 Jan 8;16:1716745. doi: 10.3389/fpsyg.2025.1716745 (PMC12823993; doi:10.3389/fpsyg.2025.1716745)
Supplement: Supplementary file 3 [file Supplementary_file_3.xlsx]

## Sheet: Sheet1
Author	Year	Number of "yes" answers	Total number of questions	Quality Score (%)	Risk of bias
Curran et al.,	2015	7	8	0.875	Low risk
Bortoli et al.,	2015	8	8	1	Low risk
Baena-Extremera et al.,	2015	6	8	0.75	Low risk
Cecchini et al.,	2015	6	8	0.75	Low risk
Leo et a	2015	6	8	0.75	Low risk
Smith et al	2015	7	8	0.875	Low risk
Breiger et al	2015	7	8	0.875	Low risk
Jaakkola et al	2015	6	8	0.75	Low risk
Zourbanos et al	2015	4	8	0.5	Moderate risk
Davies et al	2015	5	8	0.625	Moderate risk
Zarrett et al	2015	6	8	0.75	Low risk
Jaakkola et al	2015	6	8	0.75	Low risk
Shen	2015	6	8	0.75	Low risk
Chang et al	2015	6	8	0.75	Low risk
Coudevylle et al	2015	6	8	0.75	Low risk
McLaren et al	2015	7	8	0.875	Low risk
Buch et al	2015	6	8	0.75	Low risk
Giske et al	2015	8	8	1	Low risk
Gråstén	2016	6	8	0.75	Low risk
Gustafsson et al	2016	5	8	0.625	Moderate risk
Byrd & Martin	2016	8	8	1	Low risk
Ortiz Marholz et al	2016	7	8	0.875	Low risk
Gardner et al	2016	6	8	0.75	Low risk
Ruiz et al	2016	6	8	0.75	Low risk
Riley et al	2016	7	8	0.875	Low risk
Tamminen et al	2016	7	8	0.875	Low risk
Nordin-Bates et al	2016	7	8	0.875	Low risk
Kröske	2016	8	8	1	Low risk
Smith et al	2016	5	8	0.625	Moderate risk
Wagnsson et al	2016	7	8	0.875	Low risk
Gaudreau et al	2016	7	8	0.875	Low risk
Ettekal et al	2016	5	8	0.625	Moderate risk
Cruz et al	2016	6	8	0.75	Low risk
McLaren et al	2016	6	8	0.75	Low risk
Kim et al	2016	7	8	0.875	Low risk
Erickson & Côté	2016	5	8	0.625	Moderate risk
Granero-Gallegos et al.	2017	7	8	0.875	Low risk
Iwasaki & Fry	2017	6	8	0.75	Low risk
Bortoli et al	2017	7	8	0.875	Low risk
Çağlar et al	2017	5	8	0.625	Moderate risk
Warburton	2017	6	8	0.75	Low risk
Hogue et al	2017	7	8	0.875	Low risk
Gjesdal et al	2017	8	8	1	Low risk
Gano-Overway et al	2017	6	8	0.75	Low risk
Morela et al	2017	7	8	0.875	Low risk
Hall et al	2017	5	8	0.625	Moderate risk
Chamberlin et al	2017	5	8	0.625	Moderate risk
García-González et al	2017	7	8	0.875	Low risk
Hancox et al	2017	6	8	0.75	Low risk
Abós et al	2017	7	8	0.875	Low risk
García Bengoechea et al	2017	6	8	0.75	Low risk
Agans et al	2018	5	8	0.625	Moderate risk
Zanatta et al	2018	6	8	0.75	Low risk
Stanger et al	2018	7	8	0.875	Low risk
Balaguer et al	2018	6	8	0.75	Low risk
Zurita Ortega et al	2018	4	8	0.5	Moderate risk
Méndez-Giménez et al	2018	5	8	0.625	Moderate risk
Weltevreden et al	2018	6	8	0.75	Low risk
Di Battista et al	2018	6	8	0.75	Low risk
Monteiro et al	2018	5	8	0.625	Moderate risk
Gråstén et al	2018	6	8	0.75	Low risk
Castro-Sánchez et al	2018	4	8	0.5	Moderate risk
Chiva-Bartoll et al	2018	5	8	0.625	Moderate risk
Elbe et al	2018	5	8	0.625	Moderate risk
Bolter & Kipp	2018	7	8	0.875	Low risk
Lis-Velado & Carriedo	2018	6	8	0.75	Low risk
Gómez-López et al	2018	5	8	0.625	Moderate risk
Marjanović et al.	2019	5	8	0.625	Moderate risk
Gómez-López et al.	2019	7	8	0.875	Low risk
Castro-Sánchez et al.	2019	7	8	0.875	Low risk
Gómez-López et al.	2019	5	8	0.625	Moderate risk
Hogue, C. M.	2019	6	8	0.75	Low risk
Alesi, M.	2019	7	8	0.875	Low risk
Castro-Sánchez, M.	2019	6	8	0.75	Low risk
Cheon, S. H.	2019	6	8	0.75	Low risk
Álvarez, O.	2019	5	8	0.625	Moderate risk
Mosqueda, S.	2019	6	8	0.75	Low risk
Morela, E.	2019	6	8	0.75	Low risk
Girard, S.	2019	7	8	0.875	Low risk
Cecchini, J. A.	2019	8	8	1	Low risk
Maldonado, E.	2019	6	8	0.75	Low risk
Castro-Sánchez, M.	2019	5	8	0.625	Moderate risk
Kokkonen, J.	2019	7	8	0.875	Low risk
Barbosa, M. L. L.	2019	6	8	0.75	Low risk
Danioni, F.	2019	7	8	0.875	Low risk
Durdubas, D.	2019	5	8	0.625	Moderate risk
Castro-Sánchez, M.	2019	4	8	0.5	Moderate risk
Park, J.	2019	5	8	0.625	Moderate risk
Kromerova-Dubinskiene, E.	2020	6	8	0.75	Low risk
Gómez-López, M.	2020	7	8	0.875	Low risk
Chen, R.	2020	7	8	0.875	Low risk
Sukys, S.	2020	6	8	0.75	Low risk
Haugen, T.	2020	6	8	0.75	Low risk
Castillo, I.	2020	3	8	0.375	high risk
Zach, S.	2020	4	8	0.5	Moderate risk
García-González, L.	2020	4	8	0.5	Moderate risk
Kokkonen, J.	2020	6	8	0.75	Low risk
Rodrigues, F.	2020	6	8	0.75	Low risk
Gil-Arias, A.	2020	7	8	0.875	Low risk
Jang, H.-R.	2020	6	8	0.75	Low risk
Pulido, J. J.	2020	7	8	0.875	Low risk
Morales-Sánchez, V.	2020	8	8	1	Low risk
Reverberi, E.	2020	6	8	0.75	Low risk
Rodrigues, F.	2020	4	8	0.5	Moderate risk
Zarrett, N.	2020	7	8	0.875	Low risk
Gjesdal et al.	2020	5	8	0.625	Moderate risk
Leyton-Román, M.	2020	6	8	0.75	Low risk
Morela, E.	2020	7	8	0.875	Low risk
Castro-Sánchez, M.	2020	7	8	0.875	Low risk
Into, S.	2020	6	8	0.75	Low risk
Ulaş, M.	2020	5	8	0.625	Moderate risk
Fabra, P.	2021	4	8	0.5	Moderate risk
Borrego, C. C.	2021	4	8	0.5	Moderate risk
Chu, T. L. (A.)	2021	7	8	0.875	Low risk
Theodosiou, A.	2021	7	8	0.875	Low risk
Wu, X.	2021	6	8	0.75	Low risk
Ada, E. N.	2021	7	8	0.875	Low risk
Pineda-Espejel, H. A.	2021	6	8	0.75	Low risk
Mossman, G. J.	2021	7	8	0.875	Low risk
Rillo-Albert, A.	2021	6	8	0.75	Low risk
Danioni, F.	2021	7	8	0.875	Low risk
Guo, L.	2021	4	8	0.5	Moderate risk
Tristán, J.	2021	4	8	0.5	Moderate risk
Kavussanu, M.	2021	4	8	0.5	Moderate risk
Thibodeaux, J.	2022	4	8	0.5	Moderate risk
Gredin, N. V.	2022	6	8	0.75	Low risk
Huhtiniemi, M.	2022	7	8	0.875	Low risk
Castillo-Jiménez, N.	2022	6	8	0.75	Low risk
Brisimis, E.	2022	7	8	0.875	Low risk
Guo, K.-l.	2022	7	8	0.875	Low risk
Girard, S.	2022	6	8	0.75	Low risk
Weeldenburg, G.	2022	7	8	0.875	Low risk
Cheon et al. cite	2022	6	8	0.75	Low risk
Allami et al. cite	2022	6	8	0.75	Low risk
Morales	2022	6	8	0.75	Low risk
Pop et al. cite	2022	7	8	0.875	Low risk
Wang et al. cite	2022	7	8	0.875	Low risk
Jakobsen	2023	7	8	0.875	Low risk
Borghouts et al. cite	2023	6	8	0.75	Low risk
Raimundi et al. cite	2023	5	8	0.625	Moderate risk
Habeeb et al. cite	2023	6	8	0.75	Low risk
Zheng et al. cite	2023	7	8	0.875	Low risk
Gonz	2023	7	8	0.875	Low risk
Cheon et al. cite	2023	7	8	0.875	Low risk
Pons et al. cite	2023	7	8	0.875	Low risk
Varga	2023	6	8	0.75	Low risk
Gurpinar, Bahri	2023	6	8	0.75	Low risk
Bae	2023	6	8	0.75	Low risk
Deng et al.	2023	6	8	0.75	Low risk
Elsborg et al.	2023	8	8	1	Low risk
Lis	2023	76	8	9.5	Low risk
Kim et al.	2025	6	8	0.75	Low risk
Lindell	2023	6	8	0.75	Low risk
Gómez-López	2024	7	8	0.875	Low risk
Rodrigues et al.	2024	7	8	0.875	Low risk
Domínguez González	2024	8	8	1	Low risk
Valero	2024	6	8	0.75	Low risk
Zhang et al.	2024	6	8	0.75	Low risk
Nielsen et al.	2024	6	8	0.75	Low risk
Girard	2024	6	8	0.75	Low risk
McLaren et al.	2024	6	8	0.75	Low risk
Hauser et al.	2024	6	8	0.75	Low risk
Flores	2024	7	8	0.875	Low risk
Hogue	2024	7	8	0.875	Low risk
Kipp	2024	5	8	0.625	Moderate risk
Moreno	2024	8	8	1	Low risk
Coutinho et al.	2024	6	8	0.75	Low risk
Jiang et al.	2025	7	8	0.875	Low risk
Milton et al.	2025	7	8	0.875	Low risk
Bugten et al.	2025	6	8	0.75	Low risk
Kristensen et al.	2024	7	8	0.875	Low risk
Chan et al.	2025	6	8	0.75	Low risk
Xu et al.	2025	5	8	0.625	Low risk
McKay et al.	2025	5	8	0.625	Moderate risk
da Silva et al.	2025	7	8	0.875	Low risk
Marcelino	2025	7	8	0.875	Low risk
Martin	2025	7	8	0.875	Low risk
	2025	7	8	0.875	Low risk

## Sheet: JBI Questions
1. Were the criteria for inclusion in the sample clearly defined? 2. Were the study subjects and the setting described in detail? 3. Was the exposure measured in a valid and reliable way? 4. Are objective, standard criteria used for measurement of the condition? 5. Were confounding factors identified? 6. Were strategies to deal with confounding factors stated? 7. Were the outcomes measured in a v…
